# Supplementary material for: Inhibitory Effects of Epipolythiodioxopiperazine Fungal Metabolites on Isocitrate Lyase in the Glyoxylate Cycle of Candida albicans
Source: Mar Drugs. 2021 May 22;19(6):295. doi: 10.3390/md19060295 (PMC8224697; doi:10.3390/md19060295)
Supplement: Supplementary file 1 [file marinedrugs-19-00295-s001.zip]

Archive with 1 entries (1 files):
- marinedrugs-1218500-supplementary.pdf
